# Supplementary material for: Detection of plane in remote sensing images using super-resolution
Source: PLoS One. 2022 Apr 21;17(4):e0265503. doi: 10.1371/journal.pone.0265503 (PMC9022876; doi:10.1371/journal.pone.0265503)
Supplement: S1 Dataset — (TXT) [file pone.0265503.s001.txt]

The minimal datasets used in the experiment can be downloaded from the following link: https://figshare.com/articles/dataset/UCAS-AOD_Dataset/19221891.
